# Supplementary material for: Amorphous Fe2O3 Anchored on N-Doped Graphene with Internal Micro-Channels as an Active and Durable Anode for Sodium-Ion Batteries
Source: Nanomaterials (Basel). 2024 May 27;14(11):937. doi: 10.3390/nano14110937 (PMC11173887; doi:10.3390/nano14110937)
Supplement: Supplementary file 1 [file nanomaterials-14-00937-s001.zip]

Archive with 1 entries (1 files):
- nanomaterials-3010077-supplementary.pdf
